# Supplementary material for: Emergence of Carbapenem-Resistant blaPOM-1 Harboring Pseudomonas otitidis Isolated from River Water in Ghana
Source: Antibiotics (Basel). 2025 Jan 8;14(1):50. doi: 10.3390/antibiotics14010050 (PMC11761616; doi:10.3390/antibiotics14010050)
Supplement: Supplementary file 1 [file antibiotics-14-00050-s001.zip]

Archive with 1 entries (1 files):
- antibiotics-3315310-supplementary.xlsx
